# Supplementary material for: Combining lifestyle risks to disentangle brain structure and functional connectivity differences in older adults
Source: Nat Commun. 2019 Feb 6;10:621. doi: 10.1038/s41467-019-08500-x (PMC6365564; doi:10.1038/s41467-019-08500-x)
Supplement: Supplementary file 2 — Supplementary Data 1 [file 41467_2019_8500_MOESM2_ESM.xlsx]

## Sheet: Tabelle1
Correlations				Residuals, corrected for age and gender													Residuals, corrected for age, gender, and ICV
				SMO	ALC	SOC	ACT	Combined lifestyle risk score	ACT, ALC, SOC	ACT, ALC, SMO	ACT, ALC	ACT, SMO, SOC	ALC, SMO, SOC	ALC, SOC	SMO, SOC	ACT, SMO	L Thalamus	L Nc. Caudatus	L Putamen	L Globus Pallidus	L Hippocampus	L Amygdala	L Nc. Accumbens	R Thalamus	R Nc. Caudatus	R Putamen	R Globus Pallidus	R Hippocampus	R Amygdala	R Nc. Accumbens	B Optic Chiasm	B Posterior Cingulate	B Mid Posterior Cingulate	B Central Cingulate	B Mid anterior Cingulate	B Anterior Cingulate
Spearman's rho	Residuals, corrected for age and gender	SMO	Correlation Coefficient	1	-0.010275	-0.0404441	-0.0314075	.499**	0.0138644	.596**	0.0168781	.549**	.572**	0.0204898	.638**	.691**	0.0366093	-0.0391755	-0.0589615	-0.0487058	-0.0236046	-0.00440023	-0.0554579	-0.0145256	-0.0541825	-0.0735146	-0.0589758	-0.00807373	-0.0285348	-.099*	0.0318894	0.0153329	-0.0141157	0.0192489	-0.000537492	0.020487
			Sig. (2-tailed)		0.810168	0.344218	0.462701	6.38017e-36	0.745841	5.14798e-54	0.693144	1.90557e-44	4.66903e-49	0.631905	4.97846e-64	4.86609e-79	0.391934	0.359578	0.167721	0.254583	0.581024	0.918069	0.194474	0.734167	0.20495	0.0852681	0.167618	0.850292	0.504642	0.0197232	0.455861	0.719997	0.741397	0.65269	0.989975	0.631952
			N	549	549	549	549	549	549	549	549	549	549	549	549	549	549	549	549	549	549	549	549	549	549	549	549	549	549	549	549	549	549	549	549	549
		ALC	Correlation Coefficient	-0.010275	1	.095*	0.0732143	.261**	.365**	.395**	.599**	-.096*	.329**	.486**	-.090*	-0.0670255	0.0484317	0.0321281	0.0295989	-0.023366	-0.0101351	-0.0503599	-0.0316884	-0.00260852	0.036688	0.00934027	-0.0405047	-0.00277753	-0.0673009	-0.0601546	-0.0499673	-0.005281	-0.00837607	-0.0344267	-0.0708474	0.00384729
			Sig. (2-tailed)	0.810168		0.026648	0.0865553	5.70181e-10	1.0589e-18	6.65041e-22	8.47592e-55	0.0239903	2.40388e-15	6.11574e-34	0.0359721	0.116731	0.257269	0.452494	0.488878	0.584854	0.812705	0.238785	0.458707	0.951375	0.390917	0.827152	0.343495	0.948229	0.115233	0.159271	0.242471	0.901745	0.844756	0.420795	0.0972553	0.928335
			N	549	549	549	549	549	549	549	549	549	549	549	549	549	549	549	549	549	549	549	549	549	549	549	549	549	549	549	549	549	549	549	549	549
		SOC	Correlation Coefficient	-0.0404441	.095*	1	0.0277304	-.527**	-.613**	-0.00504179	0.0565065	-.609**	-.596**	-.754**	-.719**	-0.0622319	0.0502078	.085*	.086*	0.0657085	.134**	.085*	0.0218253	.086*	.112**	0.0518482	0.0586792	.101*	0.0580036	0.072448	0.0732539	0.0181477	-0.0033296	0.0259531	0.00192787	0.0303332
			Sig. (2-tailed)	0.344218	0.026648		0.516733	1.68158e-40	4.71618e-58	0.906175	0.186159	3.93428e-57	3.99853e-54	5.89207e-102	1.85064e-88	0.145329	0.240208	0.0466134	0.0428355	0.124109	0.00164534	0.0466329	0.609857	0.0431848	0.00854579	0.225172	0.169768	0.0178676	0.174746	0.0899105	0.0863844	0.671362	0.937957	0.543973	0.964053	0.478156
			N	549	549	549	549	549	549	549	549	549	549	549	549	549	549	549	549	549	549	549	549	549	549	549	549	549	549	549	549	549	549	549	549	549
		ACT	Correlation Coefficient	-0.0314075	0.0732143	0.0277304	1	-.454**	-.536**	-.536**	-.681**	-.487**	-0.045343	-0.0200179	-0.0626497	-.652**	-0.0329828	-0.00606133	0.0248425	0.025487	-0.0371158	-0.0271389	0.0220603	-0.0276041	-0.0129197	0.0310456	-0.00358458	0.0412648	0.00592456	-0.00350445	-0.0268309	0.0718527	0.0364763	0.0335348	0.0755663	.109*
			Sig. (2-tailed)	0.462701	0.0865553	0.516733		2.80987e-29	3.19479e-42	3.71636e-42	5.80531e-76	4.35273e-34	0.288897	0.639775	0.142642	7.94692e-68	0.440552	0.887318	0.561348	0.551231	0.385412	0.525721	0.606012	0.518647	0.76262	0.467876	0.933217	0.334508	0.889844	0.934706	0.530432	0.0925884	0.393658	0.432937	0.0768821	0.0106043
			N	549	549	549	549	549	549	549	549	549	549	549	549	549	549	549	549	549	549	549	549	549	549	549	549	549	549	549	549	549	549	549	549	549
		Combined lifestyle risk score	Correlation Coefficient	.499**	.261**	-.527**	-.454**	1	.816**	.796**	.549**	.895**	.867**	.662**	.754**	.706**	0.0277876	-0.0334579	-0.061534	-0.0653633	-0.0764538	-0.0635741	-0.036181	-0.0424987	-0.0548411	-.084*	-0.0568774	-0.080315	-.094*	-.098*	-0.0206826	-0.0310873	-0.0128678	-0.0345223	-0.0589016	-0.040705
			Sig. (2-tailed)	6.38017e-36	5.70181e-10	1.68158e-40	2.80987e-29		4.39165e-132	1.83055e-121	1.30541e-44	1.61334e-193	1.02265e-167	2.00785e-70	5.3909e-102	3.95616e-84	0.515869	0.433994	0.149905	0.126102	0.0734689	0.13683	0.397501	0.320244	0.19949	0.0482543	0.183281	0.0600278	0.0273346	0.0215158	0.628702	0.467279	0.763546	0.419505	0.168154	0.341113
			N	549	549	549	549	549	549	549	549	549	549	549	549	549	549	549	549	549	549	549	549	549	549	549	549	549	549	549	549	549	549	549	549	549
		ACT, ALC, SOC	Correlation Coefficient	0.0138644	.365**	-.613**	-.536**	.816**	1	.536**	.677**	.668**	.616**	.798**	.457**	.377**	0.0184032	-0.0211297	-0.0344805	-0.0501897	-0.0612838	-0.0655227	-0.0437355	-0.0387969	-0.0326432	-0.0436557	-0.0407026	-0.0825751	-.085*	-0.0799895	-0.0524183	-0.0704257	-0.0318794	-0.066983	-0.0781288	-0.0695743
			Sig. (2-tailed)	0.745841	1.0589e-18	4.71618e-58	3.19479e-42	4.39165e-132		3.14297e-42	8.05736e-75	4.33362e-72	1.28039e-58	2.18816e-122	1.29616e-29	5.1901e-20	0.66701	0.621297	0.420069	0.240378	0.151572	0.125179	0.306351	0.364242	0.445275	0.307235	0.341141	0.0531513	0.0474341	0.0610762	0.220107	0.0992678	0.456002	0.116964	0.0673635	0.103432
			N	549	549	549	549	549	549	549	549	549	549	549	549	549	549	549	549	549	549	549	549	549	549	549	549	549	549	549	549	549	549	549	549	549
		ACT, ALC, SMO	Correlation Coefficient	.596**	.395**	-0.00504179	-.536**	.796**	.536**	1	.734**	.631**	.598**	.271**	.404**	.830**	0.0653199	-0.00279736	-0.0107522	-0.0291833	-0.00198346	-0.0061609	-0.0232371	0.0100539	-0.00708279	-0.0717304	-0.0565589	-0.0233736	-.084*	-0.0715436	0.00886892	-0.0266261	-0.0232568	-0.0305007	-0.0779858	-0.03622
			Sig. (2-tailed)	5.14798e-54	6.65041e-22	0.906175	3.71636e-42	1.83055e-121	3.14297e-42		8.71764e-94	3.02856e-62	1.5375e-54	1.04369e-10	5.2085e-23	5.59343e-141	0.126354	0.947859	0.801531	0.495003	0.963017	0.885479	0.586927	0.814178	0.868488	0.0931463	0.18575	0.584731	0.0482179	0.0940038	0.835748	0.533576	0.58661	0.475727	0.067868	0.396992
			N	549	549	549	549	549	549	549	549	549	549	549	549	549	549	549	549	549	549	549	549	549	549	549	549	549	549	549	549	549	549	549	549	549
		ACT, ALC	Correlation Coefficient	0.0168781	.599**	0.0565065	-.681**	.549**	.677**	.734**	1	.312**	.256**	.329**	-0.0232871	.458**	0.0539515	0.0185917	0.0167591	-0.0208959	0.025814	-0.012649	-0.0357418	0.00744591	0.0302014	-0.0270656	-0.0271826	-0.0214954	-0.0591969	-0.0414276	-0.00626207	-0.0656158	-0.037204	-0.0549439	-.101*	-0.0730105
			Sig. (2-tailed)	0.693144	8.47592e-55	0.186159	5.80531e-76	1.30541e-44	8.05736e-75	8.71764e-94		7.31468e-14	1.21835e-09	2.29586e-15	0.586122	7.40226e-30	0.20689	0.663808	0.695198	0.625164	0.546133	0.76745	0.403259	0.861812	0.48007	0.526839	0.525054	0.615271	0.166028	0.332604	0.883612	0.124642	0.384283	0.198648	0.0177421	0.0874376
			N	549	549	549	549	549	549	549	549	549	549	549	549	549	549	549	549	549	549	549	549	549	549	549	549	549	549	549	549	549	549	549	549	549
		ACT, SMO, SOC	Correlation Coefficient	.549**	-.096*	-.609**	-.487**	.895**	.668**	.631**	.312**	1	.734**	.469**	.855**	.769**	-0.00663526	-0.0653217	-.089*	-.098*	-.093*	-0.055347	-0.02676	-0.0600768	-.086*	-.092*	-0.0749209	-.092*	-0.0674482	-0.0831109	-0.00926431	-0.021277	-0.0165428	-0.00205119	-0.0242014	-0.0482278
			Sig. (2-tailed)	1.90557e-44	0.0239903	3.93428e-57	4.35273e-34	1.61334e-193	4.33362e-72	3.02856e-62	7.31468e-14		8.6308e-94	1.99148e-31	2.19228e-158	1.66369e-108	0.876729	0.126344	0.0373028	0.0222049	0.030194	0.195369	0.531518	0.159811	0.0444851	0.0317707	0.0794447	0.0312049	0.114437	0.0516211	0.828536	0.618868	0.698938	0.961755	0.571497	0.25928
			N	549	549	549	549	549	549	549	549	549	549	549	549	549	549	549	549	549	549	549	549	549	549	549	549	549	549	549	549	549	549	549	549	549
		ALC, SMO, SOC	Correlation Coefficient	.572**	.329**	-.596**	-0.045343	.867**	.616**	.598**	.256**	.734**	1	.763**	.853**	.457**	0.0283381	-0.0463276	-.086*	-0.0781995	-.098*	-.085*	-0.0584916	-0.0633196	-0.0769517	-.095*	-0.0637583	-0.0633683	-.088*	-.126**	-0.0354748	-0.00609792	0.00160464	-0.0255899	-0.0377966	0.00281807
			Sig. (2-tailed)	4.66903e-49	2.40388e-15	3.99853e-54	0.288897	1.02265e-167	1.28039e-58	1.5375e-54	1.21835e-09	8.6308e-94		1.13108e-105	1.03308e-156	9.47565e-30	0.507586	0.278543	0.045006	0.0671154	0.0213331	0.0473214	0.17114	0.138412	0.0716087	0.0263946	0.135694	0.138108	0.0395724	0.00304471	0.406783	0.886642	0.970077	0.549624	0.37675	0.947474
			N	549	549	549	549	549	549	549	549	549	549	549	549	549	549	549	549	549	549	549	549	549	549	549	549	549	549	549	549	549	549	549	549	549
		ALC, SOC	Correlation Coefficient	0.0204898	.486**	-.754**	-0.0200179	.662**	.798**	.271**	.329**	.469**	.763**	1	.549**	0.0372501	0.00093567	-0.0382074	-0.0650957	-0.0753408	-.109*	-.109*	-0.0578851	-.084*	-0.0638759	-0.0493075	-0.063003	-0.0780643	-.085*	-.103*	-0.0803385	-0.0351975	-0.00665641	-0.0536173	-0.0473226	-0.0161657
			Sig. (2-tailed)	0.631905	6.11574e-34	5.89207e-102	0.639775	2.00785e-70	2.18816e-122	1.04369e-10	2.29586e-15	1.99148e-31	1.13108e-105		1.52052e-44	0.383694	0.982549	0.371582	0.127663	0.07777	0.0106367	0.0105	0.17563	0.0482412	0.134973	0.248754	0.140399	0.0675908	0.0460429	0.0160448	0.0599527	0.410463	0.87634	0.209721	0.268338	0.705478
			N	549	549	549	549	549	549	549	549	549	549	549	549	549	549	549	549	549	549	549	549	549	549	549	549	549	549	549	549	549	549	549	549	549
		SMO, SOC	Correlation Coefficient	.638**	-.090*	-.719**	-0.0626497	.754**	.457**	.404**	-0.0232871	.855**	.853**	.549**	1	.513**	0.000591339	-0.0817489	-.102*	-.105*	-.113**	-0.0728384	-0.0385194	-0.0718232	-.107*	-.089*	-0.0754095	-0.0723619	-0.0649712	-.106*	-0.0141599	0.00545074	0.00108263	0.00343773	0.00153687	-0.00317154
			Sig. (2-tailed)	4.97846e-64	0.0359721	1.85064e-88	0.142642	5.3909e-102	1.29616e-29	5.2085e-23	0.586122	2.19228e-158	1.03308e-156	1.52052e-44		4.06599e-38	0.98897	0.0555849	0.0169175	0.0141962	0.00811282	0.0881881	0.367686	0.0927227	0.0119932	0.03812	0.0774986	0.0902937	0.128395	0.0130477	0.740617	0.898604	0.979808	0.935947	0.97134	0.940897
			N	549	549	549	549	549	549	549	549	549	549	549	549	549	549	549	549	549	549	549	549	549	549	549	549	549	549	549	549	549	549	549	549	549
		ACT, SMO	Correlation Coefficient	.691**	-0.0670255	-0.0622319	-.652**	.706**	.377**	.830**	.458**	.769**	.457**	0.0372501	.513**	1	0.0408043	-0.0230851	-0.0498021	-0.0684285	-0.00515278	0.00280048	-0.0350386	0.00368836	-0.0289279	-0.0720248	-0.0499153	-0.0365273	-0.0392105	-0.0432276	0.0288634	-0.0324759	-0.0335118	-0.00197809	-0.0475088	-0.065286
			Sig. (2-tailed)	4.86609e-79	0.116731	0.145329	7.94692e-68	3.95616e-84	5.1901e-20	5.59343e-141	7.40226e-30	1.66369e-108	9.47565e-30	0.383694	4.06599e-38		0.339935	0.589377	0.244033	0.109254	0.904119	0.947801	0.41258	0.931288	0.498788	0.0918075	0.242962	0.392996	0.359148	0.312007	0.499745	0.447613	0.433253	0.963117	0.266458	0.126551
			N	549	549	549	549	549	549	549	549	549	549	549	549	549	549	549	549	549	549	549	549	549	549	549	549	549	549	549	549	549	549	549	549	549
	Residuals, corrected for age, gender, and ICV	L Thalamus	Correlation Coefficient	0.0366093	0.0484317	0.0502078	-0.0329828	0.0277876	0.0184032	0.0653199	0.0539515	-0.00663526	0.0283381	0.00093567	0.000591339	0.0408043	1	.237**	.216**	.130**	.401**	.268**	.293**	.758**	.209**	.286**	.388**	.370**	.278**	.265**	.184**	.245**	.263**	.338**	.334**	.269**
			Sig. (2-tailed)	0.391934	0.257269	0.240208	0.440552	0.515869	0.66701	0.126354	0.20689	0.876729	0.507586	0.982549	0.98897	0.339935		1.79018e-08	3.43248e-07	0.00231087	1.43472e-22	1.68732e-10	2.55212e-12	1.06018e-103	7.59601e-07	8.23338e-12	3.68051e-21	2.96103e-19	3.27073e-11	2.80863e-10	1.51038e-05	6.01039e-09	3.64202e-10	4.05489e-16	8.64048e-16	1.38759e-10
			N	549	549	549	549	549	549	549	549	549	549	549	549	549	549	549	549	549	549	549	549	549	549	549	549	549	549	549	549	549	549	549	549	549
		L Nc. Caudatus	Correlation Coefficient	-0.0391755	0.0321281	.085*	-0.00606133	-0.0334579	-0.0211297	-0.00279736	0.0185917	-0.0653217	-0.0463276	-0.0382074	-0.0817489	-0.0230851	.237**	1	.454**	.375**	.164**	.182**	.220**	.291**	.861**	.436**	.382**	.217**	.199**	.246**	0.0764731	.128**	0.048833	.129**	0.0786957	.150**
			Sig. (2-tailed)	0.359578	0.452494	0.0466134	0.887318	0.433994	0.621297	0.947859	0.663808	0.126344	0.278543	0.371582	0.0555849	0.589377	1.79018e-08		2.61271e-29	8.07415e-20	0.000108728	1.70827e-05	1.98437e-07	3.28828e-12	5.44599e-163	7.97477e-27	1.66569e-20	2.66613e-07	2.59767e-06	5.12505e-09	0.0733961	0.00260903	0.253343	0.00250285	0.065394	0.000406665
			N	549	549	549	549	549	549	549	549	549	549	549	549	549	549	549	549	549	549	549	549	549	549	549	549	549	549	549	549	549	549	549	549	549
		L Putamen	Correlation Coefficient	-0.0589615	0.0295989	.086*	0.0248425	-0.061534	-0.0344805	-0.0107522	0.0167591	-.089*	-.086*	-0.0650957	-.102*	-0.0498021	.216**	.454**	1	.454**	.249**	.314**	.359**	.304**	.422**	.789**	.458**	.297**	.301**	.410**	.120**	.211**	.186**	.264**	.249**	.210**
			Sig. (2-tailed)	0.167721	0.488878	0.0428355	0.561348	0.149905	0.420069	0.801531	0.695198	0.0373028	0.045006	0.127663	0.0169175	0.244033	3.43248e-07	2.61271e-29		2.77453e-29	3.58163e-09	5.38395e-14	3.54918e-18	3.48273e-13	3.97332e-25	1.00698e-117	7.64198e-30	1.21241e-12	5.64924e-13	1.24485e-23	0.00489841	5.70572e-07	1.11272e-05	3.45864e-10	3.48433e-09	6.84242e-07
			N	549	549	549	549	549	549	549	549	549	549	549	549	549	549	549	549	549	549	549	549	549	549	549	549	549	549	549	549	549	549	549	549	549
		L Globus Pallidus	Correlation Coefficient	-0.0487058	-0.023366	0.0657085	0.025487	-0.0653633	-0.0501897	-0.0291833	-0.0208959	-.098*	-0.0781995	-0.0753408	-.105*	-0.0684285	.130**	.375**	.454**	1	.155**	.219**	.195**	.309**	.329**	.379**	.635**	.192**	.204**	.204**	.177**	.277**	.189**	.270**	.239**	.255**
			Sig. (2-tailed)	0.254583	0.584854	0.124109	0.551231	0.126102	0.240378	0.495003	0.625164	0.0222049	0.0671154	0.07777	0.0141962	0.109254	0.00231087	8.07415e-20	2.77453e-29		0.000254817	2.19893e-07	4.39275e-06	1.34372e-13	2.33981e-15	3.37769e-20	2.95162e-63	5.82981e-06	1.47958e-06	1.44772e-06	3.03851e-05	3.74714e-11	7.82152e-06	1.31929e-10	1.36499e-08	1.26422e-09
			N	549	549	549	549	549	549	549	549	549	549	549	549	549	549	549	549	549	549	549	549	549	549	549	549	549	549	549	549	549	549	549	549	549
		L Hippocampus	Correlation Coefficient	-0.0236046	-0.0101351	.134**	-0.0371158	-0.0764538	-0.0612838	-0.00198346	0.025814	-.093*	-.098*	-.109*	-.113**	-0.00515278	.401**	.164**	.249**	.155**	1	.554**	.291**	.338**	.179**	.303**	.311**	.811**	.495**	.317**	.256**	.162**	.243**	.289**	.257**	.172**
			Sig. (2-tailed)	0.581024	0.812705	0.00164534	0.385412	0.0734689	0.151572	0.963017	0.546133	0.030194	0.0213331	0.0106367	0.00811282	0.904119	1.43472e-22	0.000108728	3.58163e-09	0.000254817		1.4033e-45	3.41906e-12	3.63083e-16	2.45612e-05	3.7219e-13	8.77118e-14	2.50752e-129	3.02286e-35	2.62675e-14	1.23404e-09	0.000140309	8.12681e-09	5.40352e-12	9.17374e-10	5.28213e-05
			N	549	549	549	549	549	549	549	549	549	549	549	549	549	549	549	549	549	549	549	549	549	549	549	549	549	549	549	549	549	549	549	549	549
		L Amygdala	Correlation Coefficient	-0.00440023	-0.0503599	.085*	-0.0271389	-0.0635741	-0.0655227	-0.0061609	-0.012649	-0.055347	-.085*	-.109*	-0.0728384	0.00280048	.268**	.182**	.314**	.219**	.554**	1	.315**	.314**	.190**	.341**	.302**	.562**	.689**	.290**	.193**	.161**	.153**	.217**	.222**	.174**
			Sig. (2-tailed)	0.918069	0.238785	0.0466329	0.525721	0.13683	0.125179	0.885479	0.76745	0.195369	0.0473214	0.0105	0.0881881	0.947801	1.68732e-10	1.70827e-05	5.38395e-14	2.19893e-07	1.4033e-45		4.32995e-14	4.75085e-14	7.05284e-06	1.87392e-16	5.09954e-13	5.42424e-47	1.5467e-78	4.12332e-12	5.05582e-06	0.000155783	0.000310442	2.68598e-07	1.5255e-07	4.12313e-05
			N	549	549	549	549	549	549	549	549	549	549	549	549	549	549	549	549	549	549	549	549	549	549	549	549	549	549	549	549	549	549	549	549	549
		L Nc. Accumbens	Correlation Coefficient	-0.0554579	-0.0316884	0.0218253	0.0220603	-0.036181	-0.0437355	-0.0232371	-0.0357418	-0.02676	-0.0584916	-0.0578851	-0.0385194	-0.0350386	.293**	.220**	.359**	.195**	.291**	.315**	1	.288**	.217**	.401**	.234**	.284**	.294**	.580**	.151**	.236**	.230**	.287**	.265**	.165**
			Sig. (2-tailed)	0.194474	0.458707	0.609857	0.606012	0.397501	0.306351	0.586927	0.403259	0.531518	0.17114	0.17563	0.367686	0.41258	2.55212e-12	1.98437e-07	3.54918e-18	4.39275e-06	3.41906e-12	4.32995e-14		5.88568e-12	2.74603e-07	1.29419e-22	2.86232e-08	1.16698e-11	1.90585e-12	1.13161e-50	0.000372488	2.17828e-08	5.0586e-08	7.7194e-12	2.93685e-10	0.000103088
			N	549	549	549	549	549	549	549	549	549	549	549	549	549	549	549	549	549	549	549	549	549	549	549	549	549	549	549	549	549	549	549	549	549
		R Thalamus	Correlation Coefficient	-0.0145256	-0.00260852	.086*	-0.0276041	-0.0424987	-0.0387969	0.0100539	0.00744591	-0.0600768	-0.0633196	-.084*	-0.0718232	0.00368836	.758**	.291**	.304**	.309**	.338**	.314**	.288**	1	.244**	.314**	.411**	.377**	.317**	.308**	.137**	.279**	.256**	.341**	.319**	.311**
			Sig. (2-tailed)	0.734167	0.951375	0.0431848	0.518647	0.320244	0.364242	0.814178	0.861812	0.159811	0.138412	0.0482412	0.0927227	0.931288	1.06018e-103	3.28828e-12	3.48273e-13	1.34372e-13	3.63083e-16	4.75085e-14	5.88568e-12		6.79336e-09	5.33091e-14	8.86398e-24	6.12175e-20	2.68e-14	1.63609e-13	0.00134428	2.85218e-11	1.23515e-09	2.25477e-16	1.82057e-14	9.37994e-14
			N	549	549	549	549	549	549	549	549	549	549	549	549	549	549	549	549	549	549	549	549	549	549	549	549	549	549	549	549	549	549	549	549	549
		R Nc. Caudatus	Correlation Coefficient	-0.0541825	0.036688	.112**	-0.0129197	-0.0548411	-0.0326432	-0.00708279	0.0302014	-.086*	-0.0769517	-0.0638759	-.107*	-0.0289279	.209**	.861**	.422**	.329**	.179**	.190**	.217**	.244**	1	.438**	.340**	.219**	.232**	.217**	.148**	.146**	.090*	.138**	.091*	.206**
			Sig. (2-tailed)	0.20495	0.390917	0.00854579	0.76262	0.19949	0.445275	0.868488	0.48007	0.0444851	0.0716087	0.134973	0.0119932	0.498788	7.59601e-07	5.44599e-163	3.97332e-25	2.33981e-15	2.45612e-05	7.05284e-06	2.74603e-07	6.79336e-09		3.56903e-27	2.31065e-16	2.29656e-07	3.84479e-08	2.90069e-07	0.000505512	0.000583808	0.0358876	0.00122636	0.0333676	1.12644e-06
			N	549	549	549	549	549	549	549	549	549	549	549	549	549	549	549	549	549	549	549	549	549	549	549	549	549	549	549	549	549	549	549	549	549
		R Putamen	Correlation Coefficient	-0.0735146	0.00934027	0.0518482	0.0310456	-.084*	-0.0436557	-0.0717304	-0.0270656	-.092*	-.095*	-0.0493075	-.089*	-0.0720248	.286**	.436**	.789**	.379**	.303**	.341**	.401**	.314**	.438**	1	.477**	.347**	.406**	.503**	.169**	.198**	.223**	.272**	.266**	.188**
			Sig. (2-tailed)	0.0852681	0.827152	0.225172	0.467876	0.0482543	0.307235	0.0931463	0.526839	0.0317707	0.0263946	0.248754	0.03812	0.0918075	8.23338e-12	7.97477e-27	1.00698e-117	3.37769e-20	3.7219e-13	1.87392e-16	1.29419e-22	5.33091e-14	3.56903e-27		1.33976e-32	5.87159e-17	3.33049e-23	1.79219e-36	7.00151e-05	2.79856e-06	1.29271e-07	8.92765e-11	2.46527e-10	9.40321e-06
			N	549	549	549	549	549	549	549	549	549	549	549	549	549	549	549	549	549	549	549	549	549	549	549	549	549	549	549	549	549	549	549	549	549
		R Globus Pallidus	Correlation Coefficient	-0.0589758	-0.0405047	0.0586792	-0.00358458	-0.0568774	-0.0407026	-0.0565589	-0.0271826	-0.0749209	-0.0637583	-0.063003	-0.0754095	-0.0499153	.388**	.382**	.458**	.635**	.311**	.302**	.234**	.411**	.340**	.477**	1	.324**	.298**	.275**	.213**	.345**	.307**	.380**	.365**	.315**
			Sig. (2-tailed)	0.167618	0.343495	0.169768	0.933217	0.183281	0.341141	0.18575	0.525054	0.0794447	0.135694	0.140399	0.0774986	0.242962	3.68051e-21	1.66569e-20	7.64198e-30	2.95162e-63	8.77118e-14	5.09954e-13	2.86232e-08	8.86398e-24	2.31065e-16	1.33976e-32		7.32517e-15	1.08379e-12	5.75709e-11	4.98328e-07	7.98106e-17	1.82898e-13	2.72129e-20	1.00132e-18	4.34571e-14
			N	549	549	549	549	549	549	549	549	549	549	549	549	549	549	549	549	549	549	549	549	549	549	549	549	549	549	549	549	549	549	549	549	549
		R Hippocampus	Correlation Coefficient	-0.00807373	-0.00277753	.101*	0.0412648	-0.080315	-0.0825751	-0.0233736	-0.0214954	-.092*	-0.0633683	-0.0780643	-0.0723619	-0.0365273	.370**	.217**	.297**	.192**	.811**	.562**	.284**	.377**	.219**	.347**	.324**	1	.583**	.340**	.238**	.178**	.224**	.309**	.256**	.186**
			Sig. (2-tailed)	0.850292	0.948229	0.0178676	0.334508	0.0600278	0.0531513	0.584731	0.615271	0.0312049	0.138108	0.0675908	0.0902937	0.392996	2.96103e-19	2.66613e-07	1.21241e-12	5.82981e-06	2.50752e-129	5.42424e-47	1.16698e-11	6.12175e-20	2.29656e-07	5.87159e-17	7.32517e-15		3.17768e-51	2.59685e-16	1.65083e-08	2.81094e-05	1.181e-07	1.28147e-13	1.21053e-09	1.09297e-05
			N	549	549	549	549	549	549	549	549	549	549	549	549	549	549	549	549	549	549	549	549	549	549	549	549	549	549	549	549	549	549	549	549	549
		R Amygdala	Correlation Coefficient	-0.0285348	-0.0673009	0.0580036	0.00592456	-.094*	-.085*	-.084*	-0.0591969	-0.0674482	-.088*	-.085*	-0.0649712	-0.0392105	.278**	.199**	.301**	.204**	.495**	.689**	.294**	.317**	.232**	.406**	.298**	.583**	1	.319**	.221**	.107*	.112**	.191**	.184**	.106*
			Sig. (2-tailed)	0.504642	0.115233	0.174746	0.889844	0.0273346	0.0474341	0.0482179	0.166028	0.114437	0.0395724	0.0460429	0.128395	0.359148	3.27073e-11	2.59767e-06	5.64924e-13	1.47958e-06	3.02286e-35	1.5467e-78	1.90585e-12	2.68e-14	3.84479e-08	3.33049e-23	1.08379e-12	3.17768e-51		2.04829e-14	1.65268e-07	0.0117535	0.00836113	6.70521e-06	1.42967e-05	0.013087
			N	549	549	549	549	549	549	549	549	549	549	549	549	549	549	549	549	549	549	549	549	549	549	549	549	549	549	549	549	549	549	549	549	549
		R Nc. Accumbens	Correlation Coefficient	-.099*	-0.0601546	0.072448	-0.00350445	-.098*	-0.0799895	-0.0715436	-0.0414276	-0.0831109	-.126**	-.103*	-.106*	-0.0432276	.265**	.246**	.410**	.204**	.317**	.290**	.580**	.308**	.217**	.503**	.275**	.340**	.319**	1	.195**	.243**	.237**	.251**	.248**	.144**
			Sig. (2-tailed)	0.0197232	0.159271	0.0899105	0.934706	0.0215158	0.0610762	0.0940038	0.332604	0.0516211	0.00304471	0.0160448	0.0130477	0.312007	2.80863e-10	5.12505e-09	1.24485e-23	1.44772e-06	2.62675e-14	4.12332e-12	1.13161e-50	1.63609e-13	2.90069e-07	1.79219e-36	5.75709e-11	2.59685e-16	2.04829e-14		4.03761e-06	8.44824e-09	1.88738e-08	2.35666e-09	3.99626e-09	0.000727334
			N	549	549	549	549	549	549	549	549	549	549	549	549	549	549	549	549	549	549	549	549	549	549	549	549	549	549	549	549	549	549	549	549	549
		Optic Chiasm	Correlation Coefficient	0.0318894	-0.0499673	0.0732539	-0.0268309	-0.0206826	-0.0524183	0.00886892	-0.00626207	-0.00926431	-0.0354748	-0.0803385	-0.0141599	0.0288634	.184**	0.0764731	.120**	.177**	.256**	.193**	.151**	.137**	.148**	.169**	.213**	.238**	.221**	.195**	1	.085*	.138**	.110*	.126**	.124**
			Sig. (2-tailed)	0.455861	0.242471	0.0863844	0.530432	0.628702	0.220107	0.835748	0.883612	0.828536	0.406783	0.0599527	0.740617	0.499745	1.51038e-05	0.0733961	0.00489841	3.03851e-05	1.23404e-09	5.05582e-06	0.000372488	0.00134428	0.000505512	7.00151e-05	4.98328e-07	1.65083e-08	1.65268e-07	4.03761e-06		0.0474722	0.00119536	0.0101136	0.00309355	0.00359599
			N	549	549	549	549	549	549	549	549	549	549	549	549	549	549	549	549	549	549	549	549	549	549	549	549	549	549	549	549	549	549	549	549	549
		B Posterior Cingulate	Correlation Coefficient	0.0153329	-0.005281	0.0181477	0.0718527	-0.0310873	-0.0704257	-0.0266261	-0.0656158	-0.021277	-0.00609792	-0.0351975	0.00545074	-0.0324759	.245**	.128**	.211**	.277**	.162**	.161**	.236**	.279**	.146**	.198**	.345**	.178**	.107*	.243**	.085*	1	.514**	.601**	.577**	.568**
			Sig. (2-tailed)	0.719997	0.901745	0.671362	0.0925884	0.467279	0.0992678	0.533576	0.124642	0.618868	0.886642	0.410463	0.898604	0.447613	6.01039e-09	0.00260903	5.70572e-07	3.74714e-11	0.000140309	0.000155783	2.17828e-08	2.85218e-11	0.000583808	2.79856e-06	7.98106e-17	2.81094e-05	0.0117535	8.44824e-09	0.0474722		2.16691e-38	2.88898e-55	4.26439e-50	3.42068e-48
			N	549	549	549	549	549	549	549	549	549	549	549	549	549	549	549	549	549	549	549	549	549	549	549	549	549	549	549	549	549	549	549	549	549
		B Mid Posterior Cingulate	Correlation Coefficient	-0.0141157	-0.00837607	-0.0033296	0.0364763	-0.0128678	-0.0318794	-0.0232568	-0.037204	-0.0165428	0.00160464	-0.00665641	0.00108263	-0.0335118	.263**	0.048833	.186**	.189**	.243**	.153**	.230**	.256**	.090*	.223**	.307**	.224**	.112**	.237**	.138**	.514**	1	.697**	.645**	.473**
			Sig. (2-tailed)	0.741397	0.844756	0.937957	0.393658	0.763546	0.456002	0.58661	0.384283	0.698938	0.970077	0.87634	0.979808	0.433253	3.64202e-10	0.253343	1.11272e-05	7.82152e-06	8.12681e-09	0.000310442	5.0586e-08	1.23515e-09	0.0358876	1.29271e-07	1.82898e-13	1.181e-07	0.00836113	1.88738e-08	0.00119536	2.16691e-38		5.0179e-81	8.89903e-66	5.93777e-32
			N	549	549	549	549	549	549	549	549	549	549	549	549	549	549	549	549	549	549	549	549	549	549	549	549	549	549	549	549	549	549	549	549	549
		B Central Cingulate	Correlation Coefficient	0.0192489	-0.0344267	0.0259531	0.0335348	-0.0345223	-0.066983	-0.0305007	-0.0549439	-0.00205119	-0.0255899	-0.0536173	0.00343773	-0.00197809	.338**	.129**	.264**	.270**	.289**	.217**	.287**	.341**	.138**	.272**	.380**	.309**	.191**	.251**	.110*	.601**	.697**	1	.769**	.599**
			Sig. (2-tailed)	0.65269	0.420795	0.543973	0.432937	0.419505	0.116964	0.475727	0.198648	0.961755	0.549624	0.209721	0.935947	0.963117	4.05489e-16	0.00250285	3.45864e-10	1.31929e-10	5.40352e-12	2.68598e-07	7.7194e-12	2.25477e-16	0.00122636	8.92765e-11	2.72129e-20	1.28147e-13	6.70521e-06	2.35666e-09	0.0101136	2.88898e-55	5.0179e-81		2.68379e-108	1.09989e-54
			N	549	549	549	549	549	549	549	549	549	549	549	549	549	549	549	549	549	549	549	549	549	549	549	549	549	549	549	549	549	549	549	549	549
		Mid anterior Cingulate	Correlation Coefficient	-0.000537492	-0.0708474	0.00192787	0.0755663	-0.0589016	-0.0781288	-0.0779858	-.101*	-0.0242014	-0.0377966	-0.0473226	0.00153687	-0.0475088	.334**	0.0786957	.249**	.239**	.257**	.222**	.265**	.319**	.091*	.266**	.365**	.256**	.184**	.248**	.126**	.577**	.645**	.769**	1	.612**
			Sig. (2-tailed)	0.989975	0.0972553	0.964053	0.0768821	0.168154	0.0673635	0.067868	0.0177421	0.571497	0.37675	0.268338	0.97134	0.266458	8.64048e-16	0.065394	3.48433e-09	1.36499e-08	9.17374e-10	1.5255e-07	2.93685e-10	1.82057e-14	0.0333676	2.46527e-10	1.00132e-18	1.21053e-09	1.42967e-05	3.99626e-09	0.00309355	4.26439e-50	8.89903e-66	2.68379e-108		1.26808e-57
			N	549	549	549	549	549	549	549	549	549	549	549	549	549	549	549	549	549	549	549	549	549	549	549	549	549	549	549	549	549	549	549	549	549
		B Anterior Cingulate	Correlation Coefficient	0.020487	0.00384729	0.0303332	.109*	-0.040705	-0.0695743	-0.03622	-0.0730105	-0.0482278	0.00281807	-0.0161657	-0.00317154	-0.065286	.269**	.150**	.210**	.255**	.172**	.174**	.165**	.311**	.206**	.188**	.315**	.186**	.106*	.144**	.124**	.568**	.473**	.599**	.612**	1
			Sig. (2-tailed)	0.631952	0.928335	0.478156	0.0106043	0.341113	0.103432	0.396992	0.0874376	0.25928	0.947474	0.705478	0.940897	0.126551	1.38759e-10	0.000406665	6.84242e-07	1.26422e-09	5.28213e-05	4.12313e-05	0.000103088	9.37994e-14	1.12644e-06	9.40321e-06	4.34571e-14	1.09297e-05	0.013087	0.000727334	0.00359599	3.42068e-48	5.93777e-32	1.09989e-54	1.26808e-57
			N	549	549	549	549	549	549	549	549	549	549	549	549	549	549	549	549	549	549	549	549	549	549	549	549	549	549	549	549	549	549	549	549	549
**. Correlation is significant at the 0.01 level (2-tailed).
*. Correlation is significant at the 0.05 level (2-tailed).
Abbreviations: L = Left hemisphere; R = Right hemisphere; B = bilateral, Nc. = Nucleus, SMO = Smoking, measured in pack years, SOC = Social integration, ALC = Alcohol consumption, ACT = Physical activity
